# Supplementary material for: Anti-Alpha-Gal Antibodies Against Gangliosides: Preliminary Data on a New Autoimmune Target in Alzheimer’s Disease Patients
Source: Int J Mol Sci. 2026 Jul 10;27(14):6190. doi: 10.3390/ijms27146190 (PMC13410784; doi:10.3390/ijms27146190)
Supplement: Supplementary file 1 [file ijms-27-06190-s001.zip]

Archive with 1 entries (1 files):
- ijms-4287039-supplementary.pdf
